# Supplementary material for: Stem cell transplantation extends the reproductive life span of naturally aging cynomolgus monkeys
Source: Cell Discov. 2024 Nov 5;10:111. doi: 10.1038/s41421-024-00726-4 (PMC11535534; doi:10.1038/s41421-024-00726-4)
Supplement: Supplementary file 2 — Supplementary Table S7 [file 41421_2024_726_MOESM2_ESM.xlsx]

## Sheet: Basic characteristics of P1
Number			P1	C1	C2	C3	C4	C5	C6	C7	C8
Group			Offspring	Control	Control	Control	Control	Control	Control	Control	Control
Gender			Male	Female	Male	Female	Male	Male	Female	Male	Male
Basic characteristics of the young cynomolgus
Temperature (℃)	Test 1		38.6	38.7	38.1	38.8	38.5	38.8	38.4	39	38.4
	Test 2		38.8	39.1	38.3	38.9	38.1	39.1	38.5	39.3	38.6
	Test 3		38.5	39.4	39.1	38.9	38.6	38.4	38.7	38.9	38.6
	Average		38.6333	39.0667	38.5	38.8667	38.4	38.7667	38.5333	39.0667	38.5333
Weight (kg)	Test 1		2.8	2.8	2.7	3	2.5	2.3	2.67	2.4	2.6
	Test 2		2.76	2.6	2.5	2.84	2.1	1.96	2.6	2	2.3
	Test 3		2.65	2.55	2.2	2.5	1.9	1.8	2.61	1.78	2.4
	Average		2.73667	2.65	2.46667	2.78	2.16667	2.02	2.62667	2.06	2.43333
Height (cm)	Test 1		37	32	36.5	38.5	37	28	33	33.5	31
	Test 2		38	32	36	39	37	29	35	33	32
	Test 3		38	31.5	37	38.5	38	31	35.5	33.5	33
	Average		37.6667	31.8333	36.5	38.6667	37.3333	29.3333	34.5	33.3333	32
BMI (kg/m2)	-		19.2889	26.1506	18.515	18.5939	15.5453	23.4762	22.0682	18.54	23.763
Serum indicators				Hormone tests
Red blood cell count (*10^12/L)	Test 1		5.07	6	5.7	5.48	6.37	6.29	6.18	6.05	5.75
	Test 2		6.12	6.01	5.87	5.58	5.52	5.23	/	6.34	5.99
	Test 3		5.69	5.91	6.25	6.05	5.03	5.68	5.31	5.96	5.1
	Average		5.62667	5.97333	5.94	5.70333	5.64	5.73333	5.745	6.11667	5.61333
Hemoglobin (g/L)	Test 1		121	135	128	116	146	134	142	141	134
	Test 2		143	139	138	126	116	125	/	143	130
	Test 3		131	135	141	140	107	123	121	136	122
	Average		131.667	136.333	135.667	127.333	123	127.333	131.5	140	128.667
Hematocrit (%)	Test 1		40.1	45.5	43.9	40.9	49.5	45.5	47.3	46.9	44.6
	Test 2		48.1	45.7	44.6	42.8	41	41.1	/	47.8	44
	Test 3		42.3	44.7	46.7	47.3	38.5	41.2	41.4	45.2	40.5
	Average		43.5	45.3	45.0667	43.6667	43	42.6	44.35	46.6333	43.0333
Mean corpusular hemoglobin (pg)	Test 1		23.9	22.5	22.5	21.2	22.9	21.3	23	23.3	23.3
	Test 2		23.4	23.1	23.5	22.6	21	23.9	/	22.6	21.7
	Test 3		23	22.8	22.6	23.1	21.3	21.7	22.8	22.8	23.9
	Average		23.4333	22.8	22.8667	22.3	21.7333	22.3	22.9	22.9	22.9667
Mean corpusular hemoglobin concerntration (g/L)	Test 1		302	297	292	284 (Outlier)	295	295	300	301	300
	Test 2		297	304	309	294	283 (Outlier)	304	/	299	295
	Test 3		310	302	302	296	278 (Outlier)	299	292	301	301
	Average		303	301	301	295	295	299.333	296	300.333	298.667
Alanine aminotransferase (U/L)	Test 1		57.8	61.9	71.5	38.4	269.10 (Outlier)	45.3	107.9	67	49.7
	Test 2		47.7	84.5	63.5	137.60 (Outlier)	52	87.6	60.4	72.2	62.2
	Test 3		68.5	77.4	56.5	125.8	55.6	50.3	47.2	326.60 (Outlier)	64
	Average		58	74.6	63.8333	82.1	53.8	61.0667	71.8333	69.6	58.6333
Aspartate aminotransferase (U/L)	Test 1		43.6	38.7	59.8	51.2	94.40 (Outlier)	53.6	68.3	64	40.3
	Test 2		48.3	77.2	53.1	125.00 (Outlier)	44.3	47.3	50.5	57.1	42.4
	Test 3		42	37.9	47.1	59.2	43.1	37	42.5	87.8	46.9
	Average		44.6333	51.2667	53.3333	55.2	43.7	45.9667	53.7667	69.6333	43.2
Total bilirubin (μmol/L)	Test 1		1.02	0.43	1.1	2.34	3.63	1.64	2.25	1.49	1.06
	Test 2		1.75	0.88	2.12	4.16 (Outlier)	2.07	1.38	1.26	3.13	1.02
	Test 3		0.87	2.81	1.15	0.88	0.93	0.39	0.71	1.06	0.83
	Average		1.21333	1.37333	1.45667	1.61	2.21	1.13667	1.40667	1.89333	0.97
Direct bilirubin (μmol/L)	Test 1		0.42	0.51	0.75	0.87	1.73 (Outlier)	0.93	1.16	0.68	0.54
	Test 2		1.17	0.04 (Outlier)	1.14	1.74 (Outlier)	0.86	0.87	0.92	1.67 (Outlier)	0.72
	Test 3		0.84	1.24	0.88	0.94	0.79	0.69	0.64	0.8	0.94
	Average		0.81	0.875	0.923333	0.905	0.825	0.83	0.906667	0.74	0.733333
Lactate dehydrogenase (U/L)	Test 1		347.5	493.9	541.3	327	462.2	497.1	385.6	654.7	455.9
	Test 2		308.1	973.7 (Outlier)	511.2	1118.9 (Outlier)	371.8	589.5	584	647.2	520.6
	Test 3		557.9	486	532.8	527.1	524	497.7	341	554	293.6 (Outlier)
	Average		404.5	489.95	528.433	427.05	452.667	528.1	436.867	618.633	488.25
γ-glutamyltransferase (U/L)	Test 1		73.2	60.1	67.8	103.6	109.3	82.7	87.5	85.7	68.1
	Test 2		102.6	68.6	63.3	85.6	65.3	89.9	73.3	66.6	57.6
	Test 3		60.7	77.5	66.6	89.1	53.8	51.8	54.6	89.2	98.1
	Average		78.8333	68.7333	65.9	92.7667	76.1333	74.8	71.8	80.5	74.6
Alkaline phosphatase (U/L)	Test 1		350.1	348.2	426.2	574	491.9	534.8	694.5 (Outlier)	474.6	353.9
	Test 2		522.3	379.3	357.1	325.9	346.6	446.2	436.2	416.5	379.3
	Test 3		382.3	318.9	424.8	424.5	331.3	383.4	307.3	471.8	520.6
	Average		418.233	348.8	402.7	441.467	389.933	454.8	371.75	454.3	417.933
Total bile acid (μmol/L)	Test 1		1	38.1 (Outlier)	28.9 (Outlier)	1.1	2.6	1.2	2	1.5	2.1
	Test 2		3	4.8	2.1	2.8	2.1	1.9	6.8	2	19.8 (Outlier)
	Test 3		1.3	1.4	1.8	2	1.1	5.4	1.5	4.3	1.3
	Average		1.76667	3.1	1.95	1.96667	1.93333	2.83333	3.43333	2.6	1.7
Total protein (g/L)	Test 1		78.43	76.02	69.59	74.6	89.15 (Outlier)	80.49	73.71	75.28	72.11
	Test 2		76.83	81.07	74.45	81.19	79.61	80.31	76.54	77.47	78.43
	Test 3		78.72	83.19	79.13	77.63	74.26	74.69	78.63	78.57	77.22
	Average		77.9933	80.0933	74.39	77.8067	76.935	78.4967	76.2933	77.1067	75.92
Albumin (g/L)	Test 1		48.32	50.94	45.12	47.57	56.13 (Outlier)	48.91	47.92	45.57	45.36
	Test 2		47	47.21	46.84	48.88	46.82	47.56	45.67	48.89	51.06
	Test 3		46.83	49.01	46.64	43.85	44.13	47.72	44.51	42.13	46.09
	Average		47.3833	49.0533	46.2	46.7667	45.475	48.0633	46.0333	45.53	47.5033
Blood urea nitrogen (mmol/L)	Test 1		8.3	11.8	9.6	5.9	7.5	6.2	7.2	7.5	5.7
	Test 2		10.6	10.3	8.9	8	8.2	9.9	10.5	11	13.7
	Test 3		7.9	6.3	7.5	5.6	6.8	9.5	8.2	8.2	8.2
	Average		8.93333	9.46667	8.66667	6.5	7.5	8.53333	8.63333	8.9	9.2
Creatinine (μmol/L)	Test 1		50.16	50.84	47.11	61.34	61.68	52.53	61	51.51	45.75
	Test 2		68.46	52.53	52.19	52.53	48.12	48.12	54.9	46.09	49.48
	Test 3		44.74	51.17	54.56	41.69	41.35	47.79	48.12	64.39	58.63
	Average		54.4533	51.5133	51.2867	51.8533	50.3833	49.48	54.6733	53.9967	51.2867
Cystatin C (mg/L)	Test 1		1.28	1.21	1.51	0.94	1.53	1.2	1.12	1.4	1.25
	Test 2		0.95	1.2	1.22	1.45	1.32	1.21	1.08	1.39	1.27
	Test 3		1.52	1.4	1.21	1.26	1.26	1.14	1.31	1.52	0.91
	Average		1.25	1.27	1.31333	1.21667	1.37	1.18333	1.17	1.43667	1.14333
Ultrasound data of the young cynomolgus
Carotid intima-media thickness (mm)	Left		0.19	0.14	0.16	0.19	0.17	0.19	0.18	0.17	0.17
	Right		0.17	0.14	0.17	0.19	0.19	0.17	0.17	0.19	0.19
	Average		0.18	0.14	0.165	0.19	0.18	0.18	0.175	0.18	0.18
Anteroposterior diameter of thyroid (mm)	Left		4.5	3.5	4.3	4.7	2.9	4	3.8	3.5	4.7
	Right		5.2	4	3.9	4.3	2.9	3.3	3.7	3.6	5
	Average		4.85	3.75	4.1	4.5	2.9	3.65	3.75	3.55	4.85
Heart-left ventricular systolic diameter (mm)	-		10	10	7.5	10.8	9.7	11.4	12.5	9.2	9.8
Heart-left ventricular diastolic diameter (mm)	-		16.6	15.3	14.5	16	14.3	15.4	17.2	14	15.8
Heart-interventricular septum thickness (mm)	-		4.4	3.4	3.9	3.7	3.6	4.4	3.3	3.7	3.9
Heart-left ventricular posterior wall thickness (mm)	-		4.6	3.1	3.5	4.4	3.3	3.5	2.9	3.4	3.9
Heart-ejection fraction (%)	-		51	58	68	37	31	33	63	55	60
Superoinferior diameter of the left lobe of liver (mm)	-		29.1	25.3	28.2	30.9	27.9	29.9	24.9	28.8	30
Gallbladder area (mm2)	-		115	39	76	171	69	183	42	525	224
Gall-bladder wall thickness (mm)	-		0.98	0.62	0.69	0.76	0.69	0.69	0.78	0.61	1.1
Pancreatic thickness (mm)	-		5.5	5.6	6	4.7	5	6.2	5.2	4.3	4.6
Splenic thickness (mm)	-		12.2	11.2	8.5	11.1	13.2	8.9	12.2	11.7	11.6
Kidney size (mm)	Left		35.7 × 14.4	38.2 × 16.2	34.9 × 15.9	35.9 × 16.0	37.7 × 15.0	35.4 × 15.3	34.4 × 15.9	36.0 × 13.5	33.6 × 17.5
	Right		35.8 × 17.4	35.0 × 17.3	37.5 × 17.0	35.2 × 18.9	34.1 × 15.6	33.4 × 17.7	35.3 × 16.6	32.1 × 14.4	35.3 × 17.7
	Average		25.8	26.7	26.3	26.5	25.6	25.5	25.6	24	26
Testis size (mm)	Left		12.4 × 6.0	/	9.7 × 4.3	/	11.2 × 5.8	10.6 × 4.2	/	11.7 × 5.2	12.8 × 6.1
	Right		11.2 × 5.0	/	9.4 × 4.6	/	13.5 × 5.3	9.7 × 4.9	/	10.6 × 4.8	10.6 × 4.5
	Average		8.7	/	7	/	9	7.4	/	8.1	8.5
